# Supplementary material for: Weekly primaquine for radical cure of patients with Plasmodium vivax malaria and glucose-6-phosphate dehydrogenase deficiency
Source: PLoS Negl Trop Dis. 2023 Sep 6;17(9):e0011522. doi: 10.1371/journal.pntd.0011522 (PMC10482257; doi:10.1371/journal.pntd.0011522)
Supplement: S1 Data — (XLSX) [file pntd.0011522.s008.xlsx]

## Sheet: Raw Data
studysubjectid	Country	Location	Date	Age	sex	Treat	Species	Variant	G6PDd	Spectro	G6PDActivity	Dlast	Comment	Weight	Temp0	Completed FollowUP	Weight_cat	Fever	Anaemia	Parasitaemia	Per Protocol	PQdoses	PQ total_mg_kg	Treatment Break	Correct Dose	cqdose	dpdose	hb0	hb3	hb7	Hb14	Hb21	Hb28	Hb35	Hb42	Hb49	Hb56	Hb3m	Hbnadir	Hb Fall	%Hb Fall	Nadir_day	Day_Rec1	Species_Rec1
AF001137	Afghanistan	Jalalabad	2015-08-01	0.75	M	CQ	PV	Med	Hemi			60		10.4	36.2	2	2	0	0	2407.41	1	8	5.4	1	1	25		10.7	9.4	8.4	8.2	8.6	9.2	9.1	9.2		9.4		8.2	-2.5	-0.233645	14
AF001185	Afghanistan	Jalalabad	2015-09-01	14	M	CQ	PV	Med	Hemi			347		48	36.5	1	5	0	0	2592.59	1	8	7.5	1	2	29.0625		14.2		11.8	12.1	13.2	13.6		13.2	13	13.6	14.2	11.8	-2.4	-0.169014	7
AF001195	Afghanistan	Jalalabad	2015-09-11	4	M	CQ	PV					93	Lost to follow-up	14	37.4	2	2	0	0	166.667	0	8	5.1	1	1	27.6786		10.5		11.2	11.8	12.4	12.4	13.2	12.2	11.9		12.8	10.5	0	0	0
AF001196	Afghanistan	Jalalabad	2015-09-11	8	M	CQ	PV	Med	Hemi			93		16	37.8	2	2	1	1	611.111	0	8	5.6	1	1	24.2188		9.3		9.6	12.3	11.3	12.6	13.1	11.9	12.4	12.2	12.3	9.3	0	0	0
AF001236	Afghanistan	Jalalabad	2015-10-18	19	M	CQ	PV	Med	Hemi			370	High Fall in Hb	60	36.4	1	5	0	0	3333.33	1	8	6	1	1	25.8333		17.8		13.7	12.2	14	14.6	15	14.8		15.1		12.2	-5.6	-0.314607	14
AF001242	Afghanistan	Jalalabad	2015-10-20	60	M	CQ	PV	Ludhiana	Hemi			364		80	36.8	1	5	0	0	925.926	1	8	4.5	1	0	19.375		15.4	12.5		14.2	12.7		14.4	14.6		15.8		12.5	-2.9	-0.188312	3
ET001010	Ethiopia	ArbaMinch	2017-02-01	21	M	CQ	PV	357A-G	Hemi			356		58	37.4	1	5	0	0	1444.44	1	8	6.2	1	1	26.7241		14.6	13.6	12.8	14.7	15	15.5	15.8	15.7	14.8	15		12.8	-1.8	-0.123288	7
ET001013	Ethiopia	ArbaMinch	2017-02-02	19	M	CQ	PV	357A-G	Hemi			355		56	36.2	1	5	0	0	25000	1	8	6.4	1	1	27.6786		13.4	11.6	11.8	13.6	14.1	14.1	13.9	14.6	14.9	16.1	15.8	11.6	-1.8	-0.134328	3
ET001041	Ethiopia	ArbaMinch	2017-02-18	35	M	CQ	PV	AF1 (Asahi)	Hemi			356		60	35.8	1	5	0	0	1148.15	1	3	6	1	1	25.8333		14.8	13.4	13.2	13.7	13.7	15.3	15.9	15.3	16.3	16.1	16.2	13.2	-1.6	-0.108108	7
ET001082	Ethiopia	ArbaMinch	2017-02-26	16.0833	M	CQ	PV	AF2 (A+)				153	AF2 = Not Deficient	45	36.5	2	4	0	0	1740.74	0	8	5.3	1	1	24.1111		14.1	11	13.6	15.1	14.9	15.1	15.8	16.6	17	16.7		11	-3.1	-0.219858	3
ET002108	Ethiopia	Metahara	2017-03-27	27	M	CQ	PV	357A-G	Hemi			327		49.5	37.5	2	5	0	0	122500	0	8	7.3	1	2	31.3131		12.3	12.1	12.2	12.7	12.3	13.7	12.9	13.6	13.3	14.5	15.2	12.1	-0.2	-0.0162601	3
ID004041	Indonesia	Lampung	2015-05-28	4	M	DHP	PF,PV	Viangchan	Hemi	0.61165	0.0812587	356	Significant non-compliance with treatment regimen or study requirements	14.3	36.3	1	2	0	0	3640.74	1	8	6.4	1	1			12	8.9	10	11.2	12	11.8	12.6	12.6	12.4	12.9	11.4	8.9	-3.1	-0.258333	3
ID004180	Indonesia	Lampung	2015-08-28	14	M	DHP	PV	Viangchan	Hemi	0.665362	0.0883945	356		35.5	35.9	1	4	0	0	70.3704	1	8	6.8	1	1			13.9	10.8	9.3	10.1	12	12.6	14.2	12.9	12.7	12.4	14.3	9.3	-4.6	-0.330935	7
ID004346	Indonesia	Lampung	2016-01-20	6	M	DHP	PV	Orissa	Hemi	0.640349	0.0850714	356		16.3	38.4	1	2	1	1	5788.89	1	8	6.8	1	1			9.4		8.3	10.6	11.4	12	11.8	12.4	12.3	11.6	11.7	8.3	-1.1	-0.117021	7
ID004391	Indonesia	Lampung	2016-03-17	9	F	DHP	PV	Chatham	Hetero	3.93872	0.523266	355		24.9	39.7	1	3	1	0	381.481	1	8	7.2	1	2			11.9		9.9	11.3	12.8	13.3	13.8	13	13.1	12.8	12.5	9.9	-2	-0.168067	7
ID004456	Indonesia	Lampung	2016-08-11	41	F	DHP	PV	VanuaLava	Hetero	0.107533	0.014286	351		48.8	35.6	1	5	0	0	37.037	1	8	7.4	1	2			12.8		8.7	10.6	9.7	9.7	10.7	10.4	10.9	11.4	10.4	8.7	-4.1	-0.320313	7
ID004464	Indonesia	Lampung	2016-08-16	15	M	DHP	PV	Viangchan	Hemi	0.4839	0.0648693	351		37.2	36.6	1	4	0	0	66.6667	1	8	6.5	1	1			12.3		10.2	10	10.3	12	11.8	12.4	13	12.2	12	10	-2.3	-0.186992	14
ID005012	Indonesia	Tanjung	2015-05-19	8	M	DHP	PV					0		24.2	36.7	2	3	0	0	692.593	0	1	0.9	0	0		4.95868	11											11	0	0	0
ID005015	Indonesia	Tanjung	2015-05-20	23	M	DHP	PV			8.88796	1.05105	357		60.9	37.8	1	5	1	0	9133.33	1	8	5.9	1	1		7.88177	12.9	11.3	12.7		14.1	13.6	11.6	13.3	12.5		15.5	11.3	-1.6	-0.124031	3
ID005021	Indonesia	Tanjung	2015-05-25	27	M	DHP	PV			7.29663	0.862866	359	Lost to follow-up	82.9	36.4	1	5	0	0	12833.3	1	8	4.3	1	0		5.79011	16.3	12.6	13.5	14.3	14.6	13.5	14.3	14.6		14.4	15.6	12.6	-3.7	-0.226994	3
ID005025	Indonesia	Tanjung	2015-05-28	28	M	DHP	PV			5.71295	0.675588	355		57	37.3	1	5	0	0	8018.52	1	6	6.3	1	1		6.31579	16.5	12.2	13.3	13.7		13.4	15.7	14.1				12.2	-4.3	-0.260606	3
ID005045	Indonesia	Tanjung	2015-06-18	23	M	DHP	PV					14		60.3	36.8	2	5	0	0	1785.19	0	2	1.5	1	0		5.97015	15	13.1	13.6									13.1	-1.9	-0.126667	3
ID005063	Indonesia	Tanjung	2015-07-25	7	F	DHP	PV			9.42553	1.11462	355	Consent withdrawn not due to an AE	20.1	36.9	1	2	0	1	1577.78	1	8	5.4	1	1		9	9.2	8.3	9	10	11.1	10.1	10.6	10.6	12.1	10.9	12.1	8.3	-0.9	-0.097826	3
ID005081	Indonesia	Tanjung	2015-08-08	12	M	DHP	PV			7.70883	0.911612	360		33.3	39.3	1	3	1	0	6018.52	1	8	5.4	1	1		7.20721	12.4	10.9	11.5	12.8	11.2	10.7	12.2	12.9	12.1	13.9	11.6	10.7	-1.7	-0.137097	28
ID005182	Indonesia	Tanjung	2015-09-29	20	M	DHP	PV			5.78587	0.684212	359		46.1	37.5	1	5	0	0	11711.1	1	8	7.8	1	2		7.80911	13.3	13.7	13.7	13	14.3	14.9	14.9	15	14.7	13.8	14.7	13	-0.3	-0.0225564	14
ID005214	Indonesia	Tanjung	2015-10-18	52	M	DHP	PV			6.25844	0.740095	358		83.6	36.5	1	5	0	0	6196.3	1	8	4.3	1	0		5.74163	15.7	14.1	13.6	14.1	15.3	14.7	13.8	14.6	14.8	15.7	15.1	13.6	-2.1	-0.133758	7
ID005242	Indonesia	Tanjung	2015-11-19	47	M	DHP	PV			10.087	1.19284	354	Study terminated	70.9	37.5	1	5	0	0	14522.2	1	8	5.1	1	1		5.07757	15.7	13.7	15.4	16.1	14.6	15.2	15.8	16	15.6	15.1	14	13.7	-2	-0.127389	3
ID005290	Indonesia	Tanjung	2016-05-09	41	M	DHP	PV					119		73.7	38.2	2	5	1	0	13411.1	0	8	4.9	1	0		4.88467	16.7	14.9	16.2		16.6	17.9	18.3	14.9	17.7	17.7		14.9	-1.8	-0.107784	3
ID005332	Indonesia	Tanjung	2016-08-09	44	F	DHP	PV					356		71	38	1	5	1	0	8096.3	1	8	5.1	1	1		5.07042	14.5	12.9	12.7	12.8	12.8	12.8	14	14	13.9	14.2	13.5	12.7	-1.8	-0.124138	7
ID005333	Indonesia	Tanjung	2016-08-13	42	F	DHP	PV					356		54.1	38	1	5	1	0	6070.37	1	8	6.7	1	1		6.65434	14.7	12.1	12.1	12.5	12.9	14.2	13	13.2	13.9	13.8	13.8	12.1	-2.6	-0.176871	3
VN001024	Vietnam	Dako	2014-12-27	36	M	CQ	PV	Canton	Hemi			354		53	37.5	1	5	0	0	494.012	1	8	6.8	1	1	16.0849		14.3	12.6	12.4	12.5	13.2	14.1	13.7	15.3	15.4	15.9	15.4	12.4	-1.9	-0.132867	7
VN001034	Vietnam	Dako	2015-02-25	31	M	CQ	PV					358		55	39.9	1	5	1	0	2500	1	8	6.5	1	1	15.5		15.2	15.1	15.2	15.5	16.1	17	16.5	16.6	16.2	16.8	17.3	15.1	-0.0999994	-0.00657891	3
VN001045	Vietnam	BuGia	2015-03-25	28	M	CQ	PV	Kaipaing	Hemi			207	High Fall in Hb	51	38.5	2	5	1	0	481.481	0	3	2.6	1	0	13.6765		15.4	14.2	10.3			13.8					15.2	10.3	-5.1	-0.331169	7
VN001047	Vietnam	Dako	2015-03-30	23	M	CQ	PV	Viangchan	Hemi			354		70	38.1	1	5	1	0	17500	1	8	5.1	1	1	13.2857		13.4	12.3	13.2	12.7	13.3	13.3	14.4	13.3	13.3	14.4	14.6	12.3	-1.1	-0.0820895	3
VN001058	Vietnam	Dako	2015-04-20	39	M	CQ	PV	Gaohe	Hemi			355		45	40.2	1	4	1	0	12500	1	8	5.3	1	1	15.5		12.4	10	10	10.4	10.5	12	12.7	11.7	11	13.6	15	9.8	-2.6	-0.209677	10
VN001071	Vietnam	Dako	2015-05-07	16	M	CQ	PV	Kaipaing	Hemi			356	SAE	49.5	39.4	1	5	1	0	15000	1	8	7.3	1	2	14.0909		13.5	9.7	9	12	13.4	13.8	13.7	13.6	14.6	15.4		9	-4.5	-0.333333	7
VN001087	Vietnam	BuGia	2015-06-23	16	M	CQ	PV	Viangchan	Hemi			353		46	38.6	1	5	1	0	10000	1	8	7.8	1	2	15.163		14.4	13.8	11.7	12.4	14.8	15.6	16.2	15.9	17	16	17	11.7	-2.7	-0.1875	7
VN001116	Vietnam	BuGia	2015-12-07	38	M	CQ	PV	Canton	Hemi			357		61	37.8	1	5	1	0	2500	1	8	5.9	1	1	15.2459		15	13.5	12	13.2	14.3	15.6	14.8	16	16.5	16.1	15.9	12	-3	-0.2	7	207	PV
VN001125	Vietnam	Dako	2016-01-15	24	M	CQ	PV	Viangchan	Hemi			297		73	37.8	2	5	1	0	973.054	0	8	4.9	1	0	12.7397		12.3	11.5	12.6	12.8	12.4	13.5	14	14.5	15			11.5	-0.8	-0.0650407	3
VN001126	Vietnam	BuGia	2016-01-16	20	M	CQ	PV	Viangchan	Hemi			362		54	38	1	5	1	0	1870.37	1	8	6.7	1	1	15.787		13	12.8	11.9	14	11.9	12.7	15	16.8	15.2	16.9		11.9	-1.1	-0.0846154	7
VN001127	Vietnam	Dako	2016-01-19	14	F	CQ	PV	Viangchan	Hetero			359		36	39.8	1	4	1	0	25000	1	8	6.7	1	1	17.2222		13	11.9		13		12.8	13	13.1	13.4	13	13.5	11.9	-1.1	-0.0846154	3
VN001131	Vietnam	Dako	2016-02-24	44	M	CQ	PV	Viangchan	Hemi			359		75	40	1	5	1	0	17500	1	8	4.8	1	0	14.4667		13.4	12	13.1	13.4	13.7	14	14.1	15	15.5	16	15.3	12	-1.4	-0.104478	3	22	PF
VN001137	Vietnam	BuGia	2016-04-25	56	M	CQ	PV	Viangchan	Hemi			352		69	38	1	5	1	0	5000	1	8	5.2	1	1	13.4783		13.2	11.5	12.3	12.7	11.2	12.5	12.8	12.6	12.7	12.5	13.5	11.2	-2	-0.151515	21
VN001189	Vietnam	Dako	2017-02-02	38	F	CQ	PV	Viangchan	Hetero			353	Moved away	40	37.5	1	4	0	0	5658.68	1	8	6	1	1	15.5		12.1	10.6	11.8	11.2	12.5	12	13.4	13.2	12.9	13.3	13.4	10.6	-1.5	-0.123967	3
VN001202	Vietnam	Dako	2017-02-21	12	F	CQ	PV	Viangchan	Hetero			353	Consent withdrawn not due to an AE	32	38.7	1	3	1	0	67500	1	8	5.6	1	1	14.5312		12.2	9	10.2	10.9	11.1	11.6	11.9	12.2	11.7	11.5	12.6	9	-3.2	-0.262295	3
VN001206	Vietnam	Dako	2017-02-26	3	M	CQ	PV	Viangchan	Hemi			350		13	39.6	1	2	1	0	8458.08	1	8	5.5	1	1	17.8846		10.6	8.5	8.9	9.8	11.1	12.1	11.8	10.4	11.4	10.6	9.8	8.5	-2.1	-0.198113	3	68	PV
VN001305	Vietnam	Krongpa	2015-07-12	23	M	CQ	PV					359		58	37.5	1	5	0	0	12500	1	8	6.2	1	1	16.0345		13.4	15.9	16.6	15.6	15.8	15.6	14.1	14.5	15.5	16.3	14.8	13.4	0	0	0
VN001315	Vietnam	Krongpa	2015-08-06	38	M	CQ	PV					356	Lost to follow-up	54	37.8	1	5	1	0	185.185	1	8	6.7	1	1	15.787		15.5	15.1	14.8	14.8	15.5	14.8	16.2	16.9	17.1	15.9	15.5	14.7	-0.8	-0.0516129	10
VN001319	Vietnam	Krongpa	2015-08-26	31	M	CQ	PV					357		51	39.6	1	5	1	0	5333.33	1	8	7.1	1	2	13.6765		14.3	13	12.6	13.6	14.1	13.8	14.1	13.9	13.9	13.7	14.1	12.6	-1.7	-0.118881	7
VN001369	Vietnam	Krongpa	2015-12-10	22	M	CQ	PV	Viangchan	Hemi			371		48	38.3	1	5	1	0	203.704	1	8	5.6	1	1	14.5312		13.2	14.2	13.2	13.1	14.5	13.1	14.3	16	15.4	15.7	15.7	12.1	-1.1	-0.0833333	10

## Sheet: Genotyping
Sub ID	Site	Sex	FST	Spectro	Variant	Hemi/Heter	Comment	Med	Mahidol	Viangchan	Kaipaing	Canton	Union	Orissa	Vanua Lava	Chatham	Coimbra	AF1 (202)	AF2 (376)
ET001010	ArbaMinch	Male	Def		357A-G	Hemi												WT	WT
ET001013	ArbaMinch	Male	Def		357A-G	Hemi												WT	WT
ET002108	Metahara	Male	Def		357A-G	Hemi												WT	WT
ET001041	ArbaMinch	Male	Def		AF1	Hemi												Hemizygote	WT
VN001024	Dako	Male	Def		Canton	Hemi
VN001116	BuGia	Male	Def		Canton	Hemi				WT	WT	Hemizygote	WT
VN001058	Dako	Male	Def		Gaohe	Hemi				WT	WT	WT	WT
VN001045	BuGia	Male	Def		Kaipaing	Hemi				WT	Hemizygote	WT	WT
VN001071	Dako	Male	Def		Kaipaing	Hemi				WT	Hemizygote	WT	WT
AF001242	Jalalabad	Male	Def		Ludhiana	Hemi		WT
AF001137	Jalalabad	Male	Def		Med	Hemi		Hemizygote
ID004041	Lampung	Male	Def	0.61165	Viangchan	Hemi			WT	Hemizygote	WT		WT	WT	WT	WT	WT
ID004180	Lampung	Male	Def	0.665362	Viangchan	Hemi			WT	Hemizygote	WT		WT	WT	WT	WT	WT
ID004346	Lampung	Male	Def	0.640349	Orissa	Hemi			WT	WT	WT		WT	Hemizygote	WT	WT	WT
ID004391	Lampung	Female	Def	3.93872	Chatham	Hetero			WT	WT	WT		WT	WT	WT	Heterozygote	WT
ID004456	Lampung	Female	Def	0.107533	Viangchan/VanuaLava	Hetero			WT	Heterozygote	WT		WT	WT	Heterozygote	WT	WT
ID004464	Lampung	Male	Def	0.4839	Viangchan	Hemi			WT	Hemizygote	WT		WT	WT	WT	WT	WT
ID005012	Tanjung	Male	Def		Wild Type	WT			WT	WT					WT	WT
ID005015	Tanjung	Male	Def	8.88796	Wild Type	WT			WT	WT					WT	WT
ID005021	Tanjung	Male	Def	7.29663	Wild Type	WT			WT	WT					WT	WT
ID005025	Tanjung	Male	Def	5.71295	Wild Type	WT			WT	WT					WT	WT
ID005045	Tanjung	Male	Def		Wild Type	WT			WT	WT					WT	WT
ID005063	Tanjung	Female	Def	9.42553	Wild Type	WT			WT	WT	WT		WT		WT	WT	WT
ID005081	Tanjung	Male	Def	7.70883	Wild Type	WT			WT	WT					WT	WT
ID005182	Tanjung	Male	Def	5.78587	Wild Type	WT			WT	WT					WT	WT
ID005214	Tanjung	Male	Def	6.25844	Wild Type	WT			WT	WT					WT	WT
ID005242	Tanjung	Male	Def	10.087	Wild Type	WT			WT	WT					WT	WT
ID005290	Tanjung	Male	Def		Wild Type	WT			WT	WT					WT	WT
ID005332	Tanjung	Female	Def		Wild Type	WT			WT	WT					WT	WT
ID005333	Tanjung	Female	Def		Wild Type	WT			WT	WT					WT	WT
AF001185	Jalalabad	Male	Def		Med	Hemi		Hemizygote
AF001196	Jalalabad	Male	Def		Med	Hemi		Hemizygote
AF001236	Jalalabad	Male	Def		Med	Hemi		Hemizygote
VN001047	Dako	Male	Def		Viangchan	Hemi				No amplification	No amplification	WT	No amplification
VN001087	BuGia	Male	Def		Viangchan	Hemi				Hemizygote	WT	WT	WT
VN001125	Dako	Male	Def		Viangchan	Hemi				Hemizygote	WT	WT	WT
VN001126	BuGia	Male	Def		Viangchan	Hemi				Hemizygote	WT	WT	WT
VN001131	Dako	Male	Def		Viangchan	Hemi				Hemizygote	WT	WT	WT
VN001137	BuGia	Male	Def		Viangchan	Hemi				Hemizygote	WT	WT	WT
VN001206	Dako	Male	Def		Viangchan	Hemi				Hemizygote	WT	WT	WT
VN001369	Krongpa	Male	Def		Viangchan	Hemi				Hemizygote	WT	WT	WT
VN001127	Dako	Female	Def		Viangchan	Hetero				Heterozygote	WT	WT	WT
VN001189	Dako	Female	Def		Viangchan	Hetero				Heterozygote	WT	WT	WT
VN001202	Dako	Female	Def		Viangchan	Hetero				Heterozygote	WT	WT	WT
VN001034	Dako	Male	Def		Wild Type	WT				WT	WT	WT	WT
VN001305	Krongpa	Male	Def		Wild Type	WT				WT	WT	WT	WT
VN001315	Krongpa	Male	Def		Wild Type	WT				WT	WT	WT	WT
VN001319	Krongpa	Male	Def		Wild Type	WT				WT	WT	WT	WT
AF001195	Jalalabad	Male	Def		-		No Sample
ET001082	ArbaMinch	Male	Def		AF2 (+)													WT	Hemizygote
